# Supplementary material for: Evaluating the Effect of Artificial Liver Support on Acute-on-Chronic Liver Failure Using the Quantitative Difference Algorithm: Retrospective Study
Source: JMIR Form Res. 2023 Oct 24;7:e45395. doi: 10.2196/45395 (PMC10630873; doi:10.2196/45395)
Supplement: Multimedia Appendix 1 [file formative_v7i1e45395_app1.xlsx]

## Sheet: Scoring system
Normal range	130-175	3.5-9.5	4.3-5.8	125-350	0.11-0.27	22.5-34	9.8-13.5	14-20	1.8-4	0.8-1.2	202-416	57-97	3.1-8	3.9-6.1	9-50	0-49	3.4-21.7	0.4-6.8	3.2-14.8	3500-13000	10-60
AL1	HGB	WBC	RBC	PLT	PCT	APTT	PT	TT	FIB	INR	UA	CREA	UREA	GLU	ALT	AST	TBil	DBil	IBil	CHe	GGT	modification of liver function
pre	105	20.17	3.5	176	0.2	57.3	18.7	51.3	1.14	1.64	328	235	7.74	7.25	207	404	389.6	322.4	67.2	2949	408	1	D
post	76	17.31	2.11	257	0.28	33.9	14.4	17.6	2.59	1.25	342	110	13.07	4.58	33	81	39.9	56.3	12.8	3315	249	1	E
ratio	1.38158	1.16522	1.65877	1.46023	1.4	1.69027	1.29861	2.91477	2.27193	1.312	1.04268	2.13636	1.68863	1.58297	6.27273	4.98765	9.76441	5.72647	5.25	1.12411	1.63855
	0.671617	0.317728	1.05155	0.786657	0.699139	1.09063	0.542932	2.22287	1.70514	0.564246	0.0868481	1.57731	1.08862	0.954361	3.81537	3.33903	4.73489	3.62605	3.44555	0.243091	1.02607	15	|B|*D or |B|*E
A	1	1	1	1	-1	1	1	1	-1	1	1	1	-1	1	1	1	1	1	1	-1	1
B	0	0	1	0	0	1	0	3	3	0	0	2	1	1	3	3	3	3	3	0	1
A*B	0	0	1	0	0	1	0	3	-3	0	0	2	-1	1	3	3	3	3	3	0	1
C	-1	1	-1	3	-1	2	3	2	-2	2	3	1	1	2	2	1	1	1	2	-1	1	QD score
A*B*C	0	0	-1	3	0	2	3	6	6	0	3	2	-1	2	6	3	3	3	6	0	1	47
															6	3	3	3
